# Supplementary material for: Prehospital Targeting of 1-Year Mortality in Acute Chest Pain by Cardiac Biomarkers
Source: Diagnostics (Basel). 2023 Dec 16;13(24):3681. doi: 10.3390/diagnostics13243681 (PMC10743255; doi:10.3390/diagnostics13243681)
Supplement: Supplementary file 1 [file diagnostics-13-03681-s001.zip]

Archive with 1 entries (1 files):
- diagnostics-2773444-supplementary.pdf
